# Supplementary material for: Challenges to Cannabis sativa Production from Pathogens and Microbes—The Role of Molecular Diagnostics and Bioinformatics
Source: Int J Mol Sci. 2023 Dec 19;25(1):14. doi: 10.3390/ijms25010014 (PMC10779078; doi:10.3390/ijms25010014)
Supplement: Supplementary file 1 [file ijms-25-00014-s001.zip]

Archive with 1 entries (1 files):
- ijms-2714268-supplementary.pdf
